# Supplementary material for: Galloylation-Driven Anchoring of the Asp325-Asp336 Ridge: The Molecular Logic Behind the Superior Kinetic Stabilization of HMPV Fusion Protein by Green Tea Dimeric Catechins
Source: Molecules. 2026 Feb 28;31(5):821. doi: 10.3390/molecules31050821 (PMC12986219; doi:10.3390/molecules31050821)
Supplement: Supplementary file 1 [file molecules-31-00821-s001.zip]

Archive with 2 entries (2 files):
- Full MD report.pdf
- Supporting Information.pdf
